# Supplementary material for: A bicycle can be balanced by stochastic optimal feedback control but only with accurate speed estimates
Source: PLoS One. 2023 Feb 27;18(2):e0278961. doi: 10.1371/journal.pone.0278961 (PMC9970107; doi:10.1371/journal.pone.0278961)
Supplement: S1 Data — This set is documented in the live script BicBalOFC.mlx. (ZIP) [file pone.0278961.s001.zip]

Archive with 40 entries (39 files):
- 4PlosOneModular20220726/
- 4PlosOneModular20220726/BDPEoM.mlx
- 4PlosOneModular20220726/SimOptParams.mlx
- 4PlosOneModular20220726/discmodelmatsandgains.m
- __MACOSX/4PlosOneModular20220726/._discmodelmatsandgains.m
- 4PlosOneModular20220726/BicBalOFC.mlx
- 4PlosOneModular20220726/calcleanatCoG.m
- __MACOSX/4PlosOneModular20220726/._calcleanatCoG.m
- 4PlosOneModular20220726/.DS_Store
- __MACOSX/4PlosOneModular20220726/._.DS_Store
- 4PlosOneModular20220726/calcLinEoMBDP_const2SS.m
- __MACOSX/4PlosOneModular20220726/._calcLinEoMBDP_const2SS.m
- 4PlosOneModular20220726/calcLinEoMBDP_coeffs2SS.m
- __MACOSX/4PlosOneModular20220726/._calcLinEoMBDP_coeffs2SS.m
- 4PlosOneModular20220726/VisOptParams.mlx
- 4PlosOneModular20220726/JBini_BDP_Front_and_Rearcoeffs.mat
- 4PlosOneModular20220726/SetBDPModConfig.mlx
- 4PlosOneModular20220726/SDPSetConst.mlx
- 4PlosOneModular20220726/SimDiffSysSpeeds.mlx
- 4PlosOneModular20220726/d2steer.m
- __MACOSX/4PlosOneModular20220726/._d2steer.m
- 4PlosOneModular20220726/SimDiffNoiseCov.mlx
- 4PlosOneModular20220726/drawbicstates.m
- __MACOSX/4PlosOneModular20220726/._drawbicstates.m
- 4PlosOneModular20220726/d2DCPS.m
- __MACOSX/4PlosOneModular20220726/._d2DCPS.m
- 4PlosOneModular20220726/evaldeqSDP.m
- __MACOSX/4PlosOneModular20220726/._evaldeqSDP.m
- 4PlosOneModular20220726/SetSimConfig.mlx
- 4PlosOneModular20220726/SpecCost2Go.mlx
- 4PlosOneModular20220726/evaldeqBDP.m
- __MACOSX/4PlosOneModular20220726/._evaldeqBDP.m
- 4PlosOneModular20220726/VisDiffSysSpeed.mlx
- 4PlosOneModular20220726/VisDiffNoiseCov.mlx
- 4PlosOneModular20220726/SetSDPModConfig.mlx
- 4PlosOneModular20220726/simulatecombinedmodel.m
- __MACOSX/4PlosOneModular20220726/._simulatecombinedmodel.m
- 4PlosOneModular20220726/JBini_BDP_Front_and_Rear.m
- __MACOSX/4PlosOneModular20220726/._JBini_BDP_Front_and_Rear.m
- 4PlosOneModular20220726/SDPEoM.mlx
