# Supplementary material for: A bicycle can be balanced by stochastic optimal feedback control but only with accurate speed estimates
Source: PLoS One. 2023 Feb 27;18(2):e0278961. doi: 10.1371/journal.pone.0278961 (PMC9970107; doi:10.1371/journal.pone.0278961)
Supplement: S1 Data — This set is documented in the live script BicBalOFC.mlx. (ZIP) [file pone.0278961.s001.zip › 4PlosOneModular20220726/discmodelmatsandgains.m]

function [compsysd,Kalmangain,LQRgain]=discmodelmatsandgains(cfg_in)
% Calculates the discrete time model matrices and the Kalman and LQR gains
%
% Matlab's definition of the system:
%         .
%         x = A*x + B*u + G*w                 {State equation}
%         y = C*x + D*u + Hw + v             {Measurements}
% 
% Our definition
%         .
%         x = A*x + B*u + Sigma^{1/2}*n_1                 {State equation}
%         y = C*x + 0*u + 0*w + Psi^{1/2}*n_2            {Measurements}
%
% cfg_in.compsysc           continuous-time computational system (in state-space form)
% cfg_in.Sigmac;            continous-time motor noise covariance matrix
% cfg_in.Psic;              continous-time sensor noise covariance matrix
% cfg_in.lqrQ;              precision (Q) matrix of the cost-to-go function
% cfg_in.lqrR;              expenditure (R) matrix of the cost-to-go function
% cfg_in.dtbetweenstates;   discretization interval

compsysc=cfg_in.compsysc;
Sigmac=cfg_in.Sigmac;
Psic=cfg_in.Psic;
lqrQ=cfg_in.lqrQ;
lqrR=cfg_in.lqrR;
dt=cfg_in.dtbetweenstates;

% get the defining matrices of the ss model
[Ac,Bc,Cc,Dc]=ssdata(compsysc);
statedim=size(Ac,1);

% we first calculate the discrete-time state-space model
method = 'zoh';
compsysd = c2d(compsysc,dt,method);

% We can calculate the discrete Kalman gain in several ways.
kalmanmethod='kalmd';

switch kalmanmethod
    case 'kalmd'
        sysc4kalmd=ss(Ac,[Bc eye(statedim)],Cc,0);
        [KEST_kalmd,Kalmangain,P_kalmd,M_kalmd,Z_kalmd] = kalmd(sysc4kalmd,Sigmac,Psic,dt);
    case 'kalman'
        % We first convert the continuous-time state-space model to a discrete 
        % state-space model: 
        sysc4kalmd=ss(Ac,[Bc eye(statedim)],Cc,0);
        method = 'zoh';
        sysd4kalmd = c2d(sysc4kalmd,dt,method);
        
        % Next, we convert the continuous time covariance matrices Sigma and Psi to the
        % discrete time covariance matrices Sigmad and Psid.
        % For Sigmad, we use the method of van Loan, which is described in
        % Brown&Huang and in the Wikipedia lemma on the discretization of linear
        % state space models.
        [nrA,ncA]=size(Ac);
        F=[-Ac Sigmac; zeros(ncA) Ac.']*dt;
        H=expm(F);
        lowerrightH=H((ncA+1):end,(ncA+1):end);
        upperrightH=H(1:nrA,(ncA+1):end);
        Sigmad=lowerrightH.'*upperrightH;
        Psid = Psic*dt;
        
        [KEST_kalman,Kalmangain,P_kalman]=kalman(sysd4kalmd,Sigmad,Psid);
    case 'lqed'
        [Utmp,Stmp,Vtmp]=svd(Sigmac);
        Gc=Utmp*diag(sqrt(diag(Stmp)))*Vtmp.';
        [Kalmangain,P_lqed,Z_lqed,E_lqed]=lqed(Ac,Gc,Cc,eye(statedim),Psic,dt);
end

% Calculate the LQR feedback gain
[LQRgain,S_lqrd,E_lqrd]=lqrd(Ac,Bc,lqrQ,lqrR,dt);

end
