# Supplementary material for: A bicycle can be balanced by stochastic optimal feedback control but only with accurate speed estimates
Source: PLoS One. 2023 Feb 27;18(2):e0278961. doi: 10.1371/journal.pone.0278961 (PMC9970107; doi:10.1371/journal.pone.0278961)
Supplement: S1 Data — This set is documented in the live script BicBalOFC.mlx. (ZIP) [file pone.0278961.s001.zip › 4PlosOneModular20220726/calcleanatCoG.m]

function combcogleanangles=calcleanatCoG(loupbodyleangles,cfg)
% Calculate the lean angles at the combined CoG.
% lopupbodyleanangles contains the lean angles of the upper body in the
% first row, and those of the lower body in the second row.
        
coglobody_x=(cfg.L_1/2)*sin(loupbodyleangles(1,:));
coglobody_y=(cfg.L_1/2)*cos(loupbodyleangles(1,:));
cogupbody_x=cfg.L_1*sin(loupbodyleangles(1,:)) + (cfg.L_2/2)*sin(loupbodyleangles(2,:));
cogupbody_y=cfg.L_1*cos(loupbodyleangles(1,:)) + (cfg.L_2/2)*cos(loupbodyleangles(2,:));
combcog_x=(cfg.m_1*coglobody_x + cfg.m_2*cogupbody_x)/(cfg.m_1+cfg.m_2);
combcog_y=(cfg.m_1*coglobody_y + cfg.m_2*cogupbody_y)/(cfg.m_1+cfg.m_2);
combcogleanangles=atan2(combcog_x,combcog_y);

end
