# Supplementary material for: A bicycle can be balanced by stochastic optimal feedback control but only with accurate speed estimates
Source: PLoS One. 2023 Feb 27;18(2):e0278961. doi: 10.1371/journal.pone.0278961 (PMC9970107; doi:10.1371/journal.pone.0278961)
Supplement: S1 Data — This set is documented in the live script BicBalOFC.mlx. (ZIP) [file pone.0278961.s001.zip › 4PlosOneModular20220726/calcLinEoMBDP_const2SS.m]

function [sysmat,contmat] = calcLinEoMBDP_const2SS(modcon)
%CALCLINEOMBENCHDP calculates the linearized EOM of a hybrid version of the benchmark model
% and the steered double pendulum

% Input:
% modcon.JBdir
% modcon.JBinifullfn
% modcon.UBmass
% modcon.UBheight
% modcon.LBheight
% modcon.steerSMDtimeconstant
% modcon.steerdampingratio
% modcon.pelvisSMDtimeconstant
% modcon.pelvisdampingratio
% modcon.v
%
% Optional:
% modcon.steerstiffness
% modcon.steerdamping
% modcon.pelvisstiffness
% modcon.pelvisdamping
%

JBdir=modcon.JBdir;
JBinifullfn=modcon.JBinifullfn;
UBmass=modcon.UBmass; %upper body mass
UBheight=modcon.UBheight;
UBCoMheight=UBheight/2;
LBheight=modcon.LBheight;
steerSMDtimeconstant=modcon.steerSMDtimeconstant;
steerdampingratio=modcon.steerdampingratio;
pelvisSMDtimeconstant=modcon.pelvisSMDtimeconstant;
pelvisdampingratio=modcon.pelvisdampingratio;
v=modcon.v;

addpath(JBdir);
JBini;
run(JBinifullfn);
JBmck;

% reverse the rows and reverse the columns
M0=M0([2 1],:); M0=M0(:,[2 1]);
% change the signs
M0(1,2)=-M0(1,2); M0(2,1)=-M0(2,1);

C1=C1([2 1],:); C1=C1(:,[2 1]);
C1(1,2)=-C1(1,2); C1(2,1)=-C1(2,1);

K0=K0([2 1],:); K0=K0(:,[2 1]);
K0(1,2)=-K0(1,2); K0(2,1)=-K0(2,1);

K2=K2([2 1],:); K2=K2(:,[2 1]);
K2(1,2)=-K2(1,2); K2(2,1)=-K2(2,1);

M30=zeros(3);
% Put matrix M0 in the upper left hand corner. This captures the interactions between 
% the front and the rear frame  
M30(1:2,1:2)=M0;

% Add the upper body mass term to M30(2,2)
M30(2,2)=M30(2,2)+UBmass*LBheight.^2;

% we now calculate the mass moment of inertia of the upper body
% For that, we approximate the body as a rod and  
% make use of the parallel axes theorem
JUB = UBmass*(UBheight/2).^2 + UBmass*UBheight^2/12; % the d_5 term
% place JUB in M30 as indicated by the EoM of the inverted double
% compound pendulum
M30(3,3)=JUB;

% the EoM of the inverted double compound pendulum also specifies
% off-diagnonal elements for M30. We calculate the value for these elements
% under the linearizing assumption that the upper body lean angle equals
% the rear frame lean angle.
leananglescrossterm=UBmass*LBheight*UBCoMheight; % the d_4 term
M30(2,3)=leananglescrossterm;
M30(3,2)=leananglescrossterm;

C31=zeros(3);
C31(1:2,1:2)=C1;

K30=zeros(3);
K30(1:2,1:2)=K0;
% Add the upper body mass term to K30(2,2)
K30(2,2)=K30(2,2)-UBmass*LBheight*gravity;
% Add the upper body mass term to K30(3,3)
K30(3,3)=-UBmass*UBheight*gravity;

K32=zeros(3);
K32(1:2,1:2)=K2;

% Extend the model with a torsional spring-mass-damper for the front frame and the upper body hinge
steerinertia=M30(1,1);
pelvisinertia=M30(3,3);
if isfield(modcon,'steerstiffness')
    steerstiffness=modcon.steerstiffness;
else
    steerstiffness=steerinertia/(steerSMDtimeconstant.^2);
end
if isfield(modcon,'steerdamping')
    steerdamping=modcon.steerdamping;
else
    steerdamping=2*steerdampingratio*steerSMDtimeconstant;
end
if isfield(modcon,'pelvisstiffness')
    pelvisstiffness=modcon.pelvisstiffness;
else
    pelvisstiffness=pelvisinertia/(pelvisSMDtimeconstant.^2);
end
if isfield(modcon,'pelvisdamping')
    pelvisdamping=modcon.pelvisdamping;
else
    pelvisdamping=2*pelvisdampingratio*pelvisSMDtimeconstant;
end

% Add the damping and stiffness terms for the steering assembly: 
% damping
C31(1,1)=C31(1,1)+steerdamping;
% stiffness terms
K30(1,1)=K30(1,1)+steerstiffness;
% Adding the damping and stiffness terms for the upper body is bit more complicated because we 
% also have to specify the effects of the reaction forces in the rear frame. 
% damping terms
C31(2,2)=C31(2,2)+pelvisdamping;
C31(3,3)=C31(3,3)+pelvisdamping;
C31(2,3)=C31(2,3)-pelvisdamping;
C31(3,2)=C31(3,2)-pelvisdamping;
% stiffness terms
K30(2,2)=K30(2,2)+pelvisstiffness;
K30(3,3)=K30(3,3)+pelvisstiffness;
K30(2,3)=K30(2,3)-pelvisstiffness;
K30(3,2)=K30(3,2)-pelvisstiffness;

% Calculate the dynamics and control matrix of the state-space equations
M30inv=inv(M30);
sysmat=[zeros(3) eye(3); -M30inv*(K30 + v^2*K32) -M30inv*v*C31];
binmapmat=[1 0;0 0;0 1];
contmat=[zeros(3,2); -M30inv*binmapmat];
end
