# Supplementary material for: A bicycle can be balanced by stochastic optimal feedback control but only with accurate speed estimates
Source: PLoS One. 2023 Feb 27;18(2):e0278961. doi: 10.1371/journal.pone.0278961 (PMC9970107; doi:10.1371/journal.pone.0278961)
Supplement: S1 Data — This set is documented in the live script BicBalOFC.mlx. (ZIP) [file pone.0278961.s001.zip › 4PlosOneModular20220726/calcLinEoMBDP_coeffs2SS.m]

function [sysmat,contmat]=calcLinEoMBDP_coeffs2SS(modcon)
%CALCLINEOMBDP_COEFFS2SS calculates the state-space representation of benchmark double pendulum (BDP) bicycle model
% Input:
% coefficient matrices defining the linearized EoM, speed
load(modcon.coeffsmatfn);
v=modcon.v;

% Calculate the dynamics and control matrix of the state-space equations
M30inv=inv(M30);
sysmat=[zeros(3) eye(3); -M30inv*(K30 + v^2*K32) -M30inv*v*C31];
binmapmat=[1 0;0 0;0 1];
contmat=[zeros(3,2); -M30inv*binmapmat];

end
