# Supplementary material for: A bicycle can be balanced by stochastic optimal feedback control but only with accurate speed estimates
Source: PLoS One. 2023 Feb 27;18(2):e0278961. doi: 10.1371/journal.pone.0278961 (PMC9970107; doi:10.1371/journal.pone.0278961)
Supplement: S1 Data — This set is documented in the live script BicBalOFC.mlx. (ZIP) [file pone.0278961.s001.zip › 4PlosOneModular20220726/d2steer.m]

function [ddelta_out] = d2steer(A)

%DIFFSTEER calculates the second derivative of the steering angle and
%returns this as ddelta_out


ddelta_out =  (A.cvardelta - A.C_steer*A.ddelta_in - A.K_steer*A.delta_in)/A.I_steer; % the first derivative of ddelta

end
