# Supplementary material for: A bicycle can be balanced by stochastic optimal feedback control but only with accurate speed estimates
Source: PLoS One. 2023 Feb 27;18(2):e0278961. doi: 10.1371/journal.pone.0278961 (PMC9970107; doi:10.1371/journal.pone.0278961)
Supplement: S1 Data — This set is documented in the live script BicBalOFC.mlx. (ZIP) [file pone.0278961.s001.zip › 4PlosOneModular20220726/drawbicstates.m]

function drawbicstates(cfg)
% This function draws the states of a simulated bicycle
% 
% cfg.states            nstates-by-ntimes matrix of the bicycle model states 
% cfg.timevec           Timepoints at which the states were calculated
% cfg.showanimation     Boolean. Show the states as an animation  
% cfg.whichfrontpart    Which front part is to be shown, 'handlebar' or 'wheel'
% cfg.makemovie         Boolean. Save the animation as an AVI movie
% cfg.avifn             File name of the AVI movie
%

% set default cfg options
if ~isfield(cfg,'showanimation')
    cfg.showanimation=true;
end

WD = 0.8; % wheel diameter
HW = 1; % handlebar width
L_1 = 1;
L_2 = 0.8;
switch cfg.whichfrontpart
    case 'wheel'
        halfaxiswidth = max([WD,L_1+L_2]);
    case 'handlebar'
        halfaxiswidth = max([WD,L_1+L_2]);
end

T = cfg.timevec;
dt = mean(diff(T));
stateindcs=[1 2 3]; % position of the handlebars (1), the lower rod angle (2), upper rod angle (3)
Y = cfg.states(stateindcs,:).';

tiledlayout(3,1)

nexttile
hold on
plot(T,Y(:,1),'LineWidth',2,'Color','b')     
plot(T,Y(:,2),'LineWidth',2,'Color','r')
plot(T,Y(:,3),'LineWidth',2,'Color','g')
hh1 = plot(T(1),Y(1,1),'Marker','.','MarkerSize',20,'Color','b');
hh2 = plot(T(1),Y(1,2),'Marker','.','MarkerSize',20,'Color','r');
hh3 = plot(T(1),Y(1,3),'Marker','.','MarkerSize',20,'Color','g');
xlabel("time (sec)")
ylabel("angle (rad)")
hold off 

nexttile
% Calculating steer coordinates for animation purposes
% The simulation generates steering angles delta relative to the rear frame
% axis. A positive delta corresponds to leftward steering, and results in a
% positive yaw rate (leftward rotation). The reference axis for the
% handlebar angle is obtained by rotating the rear frame axis by 90 degrees.  
steerx = -sin(Y(:,1))*WD;
steery = cos(Y(:,1))*WD;
hdlbarx = -sin(Y(:,1)-pi/2)*HW;
hdlbary = cos(Y(:,1)-pi/2)*HW;

switch cfg.whichfrontpart
    case 'wheel'
        frontx = steerx;
        fronty = steery;
        frontlinewidth = 6;
    case 'handlebar'
        frontx = hdlbarx;
        fronty = hdlbary;
        frontlinewidth = 2;
end

hh4 = plot([-frontx(1)/2,frontx(1)/2],[-fronty(1)/2,fronty(1)/2],'Marker','.','MarkerSize',20,'Color','b','LineWidth',frontlinewidth);
axis equal
axis([-halfaxiswidth halfaxiswidth -halfaxiswidth halfaxiswidth])

nexttile
% Calculating rod coordinates for animation purposes
rodx_1 = [zeros(size(Y(:,2))),-sin(Y(:,2))*L_1];
rodx_2 = [-sin(Y(:,2))*L_1, -sin(Y(:,2))*L_1 - sin(Y(:,3))*L_2];
rody_1 = [zeros(size(Y(:,2))), cos(Y(:,2))*L_1]; 
rody_2 = [cos(Y(:,2))*L_1, cos(Y(:,2))*L_1 + cos(Y(:,3))*L_2]; 

hold on
hh5 = plot([rodx_1(1,1),rodx_1(1,2)],[rody_1(1,1),rody_1(1,2)],'Marker','.','MarkerSize',20,'Color','r','LineWidth',10);
hh6 = plot([rodx_2(1,1),rodx_2(1,2)],[rody_2(1,1),rody_2(1,2)],'Marker','.','MarkerSize',20,'Color','g','LineWidth',10);
axis equal;
axis([-halfaxiswidth halfaxiswidth -halfaxiswidth halfaxiswidth])
ht = title("Time: "+num2str(T(1),'%.2f')+" sec");   % String arrays introduced in R2016b
hold off

if cfg.showanimation
    for id = 1:length(T)
        set(hh1,'XData',T(id),'YData',Y(id,1))
        set(hh2,'XData',T(id),'YData',Y(id,2))
        set(hh3,'XData',T(id),'YData',Y(id,3))
        
        set(hh4,'XData',[-frontx(id,1)/2,frontx(id,1)/2],'YData',[-fronty(id,1)/2,fronty(id,1)/2])
        
        set(hh5,'XData',[rodx_1(id,1),rodx_1(id,2)],'YData',[rody_1(id,1),rody_1(id,2)])
        set(hh6,'XData',[rodx_2(id,1),rodx_2(id,2)],'YData',[rody_2(id,1),rody_2(id,2)])
    
        set(ht,'String',"Time: "+num2str(T(id),'%.2f')+" sec")
        
        drawnow
    
        if cfg.makemovie
            if id == 1
                f = getframe(gcf);
                frameasind = rgb2ind(f.cdata, 256, 'nodither');
                [height,width] = size(frameasind);
                % Preallocate data (for storing frame data)
                mov = zeros(height, width, 1, length(T), 'uint8');
            else    
                % Get frame as an image
                f = getframe(gcf);
            end
    
            % Create a colormap for the first frame. For the rest of the frames,
            % use the same colormap
            if id == 1
                [mov(:,:,1,id), map] = rgb2ind(f.cdata, 256, 'nodither');
            else
                mov(:,:,1,id) = rgb2ind(f.cdata, map, 'nodither');
            end    
        end
    end
end

if cfg.makemovie
    % Create animated GIF and convert it to .avi
    giffn = 'tmp.gif';
    imwrite(mov, map, giffn, 'DelayTime', 0, 'LoopCount', inf)
    gif2avi(giffn,cfg.avifn,'Framerate',round(1/dt));
    delete(giffn);
end
