# Supplementary material for: A bicycle can be balanced by stochastic optimal feedback control but only with accurate speed estimates
Source: PLoS One. 2023 Feb 27;18(2):e0278961. doi: 10.1371/journal.pone.0278961 (PMC9970107; doi:10.1371/journal.pone.0278961)
Supplement: S1 Data — This set is documented in the live script BicBalOFC.mlx. (ZIP) [file pone.0278961.s001.zip › 4PlosOneModular20220726/d2DCPS.m]

function [dthetaS_1_out, dthetaS_2_out] = d2DCPS(A)

%    This function is based on a function that was generated by the Symbolic Math Toolbox version 8.5.
%    16-Apr-2021 23:54:37

delta_in = A.delta_in;
thetaS_1_in = A.thetaS_1_in;
dthetaS_1_in = A.dthetaS_1_in;
thetaS_2_in = A.thetaS_2_in;
dthetaS_2_in = A.dthetaS_2_in;
K_pelvis = A.K_pelvis;
C_pelvis = A.C_pelvis;
RWCOG = A.RWCOG;
LTD = A.LTD;
W = A.W;
w_r = A.w_r;
L_1 = A.L_1;
L_2 = A.L_2;
m_1 = A.m_1;
m_2 = A.m_2;
g = A.g;
v = A.v;
cvartheta = A.cvartheta;

d2alpha_ph = cfacc;

    function cfaccout=cfacc
    
    if RWCOG
        beta = 0;
    else
        beta = (w_r/W)*delta_in; % this is a very good linear approximation of the correct equation beta = atan(w_r*tan(delta)/W);
    end
    if LTD
        steerterm = delta_in;
    else
        steerterm = tan(delta_in);
    end
    cfaccout = (v^2*steerterm.*cos(beta))/W;
    
    end

t2 = cos(thetaS_1_in);
t3 = cos(thetaS_2_in);
t4 = sin(thetaS_1_in);
t5 = sin(thetaS_2_in);
t6 = L_1.*m_2;
t7 = L_1.^2;
t8 = L_2.^2;
t9 = dthetaS_1_in.^2;
t10 = dthetaS_2_in.^2;
t11 = m_2.^2;
t12 = -dthetaS_2_in;
t13 = -thetaS_2_in;
t14 = L_1.*L_2.*m_1.*4.0;
t15 = (L_1.*m_1)./2.0;
t16 = L_2.*t6.*1.2e+1;
t17 = dthetaS_1_in+t12;
t18 = t13+thetaS_1_in;
t23 = (L_2.*d2alpha_ph.*m_2.*t3)./2.0;
t24 = (L_2.*g.*m_2.*t5)./2.0;
t27 = t6+t15;
t19 = cos(t18);
t20 = sin(t18);
t21 = C_pelvis.*t17;
t22 = K_pelvis.*t18;
t26 = -t23;
t28 = d2alpha_ph.*t2.*t27;
t29 = g.*t4.*t27;
t25 = t19.^2;
t31 = -t29;
t33 = (L_2.*t6.*t9.*t20)./2.0;
t34 = (L_2.*t6.*t10.*t20)./2.0;
t30 = L_2.*t6.*t25.*9.0;
t37 = cvartheta+t21+t22+t24+t26+t33;
t38 = t21+t22+t28+t31+t34;
t32 = -t30;
t35 = t14+t16+t32;
t36 = 1.0./t35;

dthetaS_1_out = (t38.*-1.2e+1)./(L_1.*t6.*1.2e+1+m_1.*t7.*4.0-L_1.*t6.*t25.*9.0)-t19.*t36.*t37.*1.8e+1;
dthetaS_2_out =  t19.*t36.*t38.*1.8e+1+(t37.*(m_1+m_2.*3.0).*1.2e+1)./(t8.*t11.*1.2e+1+m_1.*m_2.*t8.*4.0-t8.*t11.*t25.*9.0);

end
