# Supplementary material for: A bicycle can be balanced by stochastic optimal feedback control but only with accurate speed estimates
Source: PLoS One. 2023 Feb 27;18(2):e0278961. doi: 10.1371/journal.pone.0278961 (PMC9970107; doi:10.1371/journal.pone.0278961)
Supplement: S1 Data — This set is documented in the live script BicBalOFC.mlx. (ZIP) [file pone.0278961.s001.zip › 4PlosOneModular20220726/evaldeqSDP.m]

function dydt = evaldeqSDP(t,y,cvars,modcon)
% EVALDEQSDPATCONTROL evaluates a first order ODE of the steered double
% pendulum (SDP) bicycle model in state-space form
%
% Input variables:
%   y, array containing the current values of the state variables
%   cvars, array containing the control variables cvardelta and cvartheta   
%   modcon, struct containing the constants of the model
% 
% The order if the state variables in y is as follows:
% delta theta_1 theta_2 ddelta dtheta_1 dtheta_2 
%

invars = [];
invars.delta_in = y(1);
invars.ddelta_in = y(4);
invars.I_steer = modcon.I_steer;
invars.K_steer = modcon.K_steer;
invars.C_steer = modcon.C_steer;
invars.cvardelta = cvars(1);
[ddelta_out] = d2steer(invars);

invars = [];
invars.delta_in = y(1);
invars.thetaS_1_in = y(2);
invars.thetaS_2_in = y(3);
invars.dthetaS_1_in = y(5);
invars.dthetaS_2_in = y(6);
invars.K_pelvis = modcon.K_pelvis;
invars.C_pelvis = modcon.C_pelvis;
invars.RWCOG = modcon.RWCOG;
invars.LTD = modcon.LTD;
invars.W = modcon.W;
invars.w_r = modcon.w_r;
invars.L_1 = modcon.L_1;
invars.L_2 = modcon.L_2;
invars.m_1 = modcon.m_1;
invars.m_2 = modcon.m_2;
invars.g = modcon.g;
invars.v = modcon.v;
invars.cvartheta = cvars(2);
[dthetaS_1_out,dthetaS_2_out] = d2DCPS(invars);

dydt = zeros(size(y));
dydt(1) = y(4);
dydt(2) = y(5);
dydt(3) = y(6);
dydt(4) = ddelta_out;
dydt(5) = dthetaS_1_out;
dydt(6) = dthetaS_2_out;

end
