# Supplementary material for: A bicycle can be balanced by stochastic optimal feedback control but only with accurate speed estimates
Source: PLoS One. 2023 Feb 27;18(2):e0278961. doi: 10.1371/journal.pone.0278961 (PMC9970107; doi:10.1371/journal.pone.0278961)
Supplement: S1 Data — This set is documented in the live script BicBalOFC.mlx. (ZIP) [file pone.0278961.s001.zip › 4PlosOneModular20220726/evaldeqBDP.m]

function dydt = evaldeqBDP(t,y,cvars,modcon)
% EVALDEQBDP evaluates a first order ODE of the linearized 
% hybrid benchmark double pendulum (BDP) bicycle model in state-space form
%
% Input variables:
%   y, array containing the current values of the state variables
%   cvars, array containing the control variables cvardelta and cvartheta   
%   modcon, struct containing the system and control matrix that define the LBDP
% 
% The order if the state variables in y is as follows:
% delta theta_1 theta_2 ddelta dtheta_1 dtheta_2 
%

[Ac,Bc,Cc,Dc]=ssdata(modcon.mechsys);
dydt=Ac*y + Bc*cvars; 

end
