# Supplementary material for: A bicycle can be balanced by stochastic optimal feedback control but only with accurate speed estimates
Source: PLoS One. 2023 Feb 27;18(2):e0278961. doi: 10.1371/journal.pone.0278961 (PMC9970107; doi:10.1371/journal.pone.0278961)
Supplement: S1 Data — This set is documented in the live script BicBalOFC.mlx. (ZIP) [file pone.0278961.s001.zip › 4PlosOneModular20220726/simulatecombinedmodel.m]

function [statemat,sensnoisemat,sensmat,eststatemat,controlmat,motornoisemat,motoroutmat,inaccurate,lasttimeindx]=simulatecombinedmodel(cfg)
% Simulate the mechanical SDP model under control by a computational model
% that is based on a linear approximation.
%
% Configuration options:
% bicmodel : bicycle model (SDP or LBDP)
% modconSDP
% modconBDP
% compsysd : discrete state space model
% LQRgain 
% Kalmangain
% Phid : discrete motor noise covariance matrix
% Xid : discrete sensor noise covariance matrix
% initstate
% initeststate
% timevec

% calculate the motor and the sensor noise scale matrix.
% we will use svd for this, and will not check for symmetry and positive
% definiteness.
[Utmp,Stmp,Vtmp]=svd(cfg.Phid);
motornoisescalemat=Utmp*diag(sqrt(diag(Stmp)))*Vtmp';
[Utmp,Stmp,Vtmp]=svd(cfg.Xid);
sensnoisescalemat=Utmp*diag(sqrt(diag(Stmp)))*Vtmp';

[Ad,Bd,Cd,Dd]=ssdata(cfg.compsysd);
statedim=size(Ad,1);
sensdim=size(Cd,1);
contdim=size(Bd,2);
statemat=nan(statedim,length(cfg.timevec));
sensnoisemat=nan(statedim,length(cfg.timevec));
sensmat=nan(sensdim,length(cfg.timevec));
eststatemat=nan(statedim,length(cfg.timevec));
controlmat=nan(contdim,length(cfg.timevec));
motornoisemat=nan(contdim,length(cfg.timevec));
motoroutmat=nan(contdim,length(cfg.timevec));

% The intial conditions for the actual states are applied to the first time
% point in cfg.timevec.
% The initial conditions for the state estimate and the corresponding
% control signal are applied to the second time point in cfg.timevec.
% The first non-initial actual states are calculated for the third time
% point in cfg.timevec.
% The first non-initial state estimates and the corresponding
% control signals are calculated for the third time point in cfg.timevec.
statemat(:,1)=cfg.initstate;
eststatemat(:,2)=cfg.initeststate;
controlsig=-cfg.LQRgain*cfg.initeststate;
controlmat(:,2)=controlsig;
motornoise=motornoisescalemat*randn(contdim,1);
motornoisemat(:,2)=motornoise;
motoroutmat(:,2)=controlsig+motornoise;

inaccurate=false;
lasttimeindx=length(cfg.timevec);
for timeindx=3:2:length(cfg.timevec)
    warning(''); % Clear last warning message
    % update the state using the nonlinear DE 
    % note that we use ode45 with a controlsignal that does not change over
    % the time interval cfg.timevec((timeindx-1):timeindx). This implies that we use a zero-order hold  
    % approximation of the control signal.

    switch cfg.bicmodel
        case 'SDP'
            solsdiffeq = ode45(@(t,y) evaldeqSDP(t,y,motoroutmat(:,timeindx-1),cfg.modconSDP),cfg.timevec((timeindx-2):timeindx),statemat(:,timeindx-2));
        case 'BDP'
            solsdiffeq = ode45(@(t,y) evaldeqBDP(t,y,motoroutmat(:,timeindx-1),cfg.modconBDP),cfg.timevec((timeindx-2):timeindx),statemat(:,timeindx-2));
    end
    
    [warnMsg, warnId] = lastwarn;
    inaccurate=~isempty(warnMsg);

    state=deval(solsdiffeq,solsdiffeq.x(end));
    statemat(:,timeindx)=state;
        
    if inaccurate
        lasttimeindx=timeindx;
        break;
    end

    % generate sensory feedback  
    sensnoise=sensnoisescalemat*randn(sensdim,1);
    sensnoisemat(:,timeindx)=sensnoise;
    sensfb=Cd*state + sensnoise;
    sensmat(:,timeindx)=sensfb;
    
    % update the state estimate
    eststate=Ad*eststatemat(:,timeindx-1) + Bd*controlmat(:,timeindx-1) + cfg.Kalmangain*(sensmat(:,timeindx)-Cd*eststatemat(:,timeindx-1));
    eststatemat(:,timeindx+1)=eststate;

    % calculate the optimal (LQR-determined) control signal
    controlsig=-cfg.LQRgain*eststate;
    controlmat(:,timeindx+1)=controlsig;
    % add motor noise to the optimal control signal
    motornoise=motornoisescalemat*randn(contdim,1);
    motornoisemat(:,timeindx+1)=motornoise;
    motoroutmat(:,timeindx+1)=controlsig+motornoise;
    
end

end
