# Supplementary material for: A bicycle can be balanced by stochastic optimal feedback control but only with accurate speed estimates
Source: PLoS One. 2023 Feb 27;18(2):e0278961. doi: 10.1371/journal.pone.0278961 (PMC9970107; doi:10.1371/journal.pone.0278961)
Supplement: S1 Data — This set is documented in the live script BicBalOFC.mlx. (ZIP) [file pone.0278961.s001.zip › 4PlosOneModular20220726/JBini_BDP_Front_and_Rear.m]

%-------------------------------------------
%
% BDP Front and Rear
%
% /Users/ericmaris/surfdrive/Research/Projects/Cycling_Models&Simulations/JBike6GUI_2015_02_08/JBini_files/JBini_BDP_Front_and_Rear.m
%
% Weave speed = NaN m\s
%
% Capsize speed = NaN m\s
%
% Units are meters, kilograms, radians, and seconds
%
% gravity = 9.80665000;
% min_vel = 0;
% max_vel = 10;
% vel_steps = 101;

% Note that front fork and basket coordinates are in UV coordinate system.
%
%-------------------------------------------

    name = 'BDP Front and Rear';
    comment = '';

    wheelbase = 1.02000000;
    head_angle = 1.25663710;
    trail = 0.08000000;

    % rear wheel
      Drearwheel = 0.60000000;
      mrearwheel = 2.00000000;
      Irearwheel = [0.06030000 0.06030000 0.12000000];
      alphaIrearwheel = 0.00000000;

    % front wheel
      Dfrontwheel = 0.70000000;
      mfrontwheel = 3.00000000;
      Ifrontwheel = [0.14050000 0.14050000 0.28000000];
      alphaIfrontwheel = 0.00000000;

    % rider
      mrider = 0.00000000;
      xcmrider = 0.00000000;
      ycmrider = 0.00000000;
      Irider = [0.00000000 0.00000000 0.00000000];
      alphaIrider = 0.00000000;

    % frame
      mframe = 53.00000000;
      xcmframe = 0.30000000;
      ycmframe = 0.55000000;
      Iframe = [2.32860000 1.24710000 2.56150000];
      alphaIframe = -0.32175056;

    % front fork
      mfork = 12.00000000;
      ucmfork = 0.00000000;
      vcmfork = 1.04250000;
      Ifork = [0.78000000 0.72600000 0.06000000];
      alphaIfork = 0.31415927;

    % front basket
      mbasket = 0.00000000;
      ucmbasket = -1.04616220;
      vcmbasket = 0.33991866;
      Ibasket = [0.00000000 0.00000000 0.00000000];
      alphaIbasket = 0.00000000;

    % rear rack
      mrack = 0.00000000;
      xcmrack = 0.00000000;
      ycmrack = 0.00000000;
      Irack = [0.00000000 0.00000000 0.00000000];
      alphaIrack = 0.00000000;
